# Supplementary material for: Understanding the drivers of sensitive behavior using Poisson regression from quantitative randomized response technique data
Source: PLoS One. 2018 Sep 28;13(9):e0204433. doi: 10.1371/journal.pone.0204433 (PMC6161884; doi:10.1371/journal.pone.0204433)
Supplement: S1 Dataset — (CSV) [file pone.0204433.s003.csv]

times.month.trap	Residencetime	Education.level	HouseholdSize	PAAfterWar	NoRestriction	EfficientConservation	AfterPatrol	QuickApprehend	Punished	OutsidersHunted	ResidentsHunted	AnimalsRare	Seaside	Rural	HighDisplace
1	40	3	4	1	0	1	1	1	1	1	1	0	1	1	0
0	44	4	8	0	1	1	1	0	0	0	0	1	1	1	0
1	42	2	7	0	1	0	1	0	1	0	1	1	1	1	0
8	32	2	10	1	0	1	1	1	1	1	1	0	1	1	0
1	50	2	3	1	0	1	1	0	1	1	0	1	1	1	0
0	32	2	2	0	0	1	1	0	1	0	0	1	1	1	0
4	43	3	3	1	0	0	1	0	1	1	0	1	1	1	0
0	39	3	6	1	0	1	1	1	1	1	1	1	1	1	0
0	37	4	6	1	0	1	1	0	1	0	0	1	1	1	0
2	45	2	6	1	0	1	1	0	1	0	0	1	1	1	0
0	22	5	8	1	0	1	1	0	1	1	1	1	1	1	0
3	28	3	8	1	0	1	0	0	1	0	0	1	1	1	0
6	60	3	6	1	0	1	1	0	1	0	0	1	1	1	0
0	81	3	4	1	0	1	1	0	0	0	0	1	1	1	0
8	30	3	6	1	0	0	1	0	0	0	0	1	1	1	0
0	38	1	5	1	0	1	1	0	1	0	0	1	1	1	0
8	34	3	5	1	0	1	1	0	1	0	0	1	1	1	0
0	22	3	7	1	0	1	1	0	1	0	0	1	1	1	0
0	26	2	7	1	0	1	1	0	1	0	0	1	1	1	0
2	30	1	2	0	1	0	0	1	0	1	0	1	1	1	0
0	24	1	14	1	0	1	1	0	1	1	0	1	1	1	1
2	47	1	6	1	0	0	1	0	1	0	0	1	1	1	0
0	49	1	7	1	0	1	1	0	0	0	0	1	1	1	0
0	75	2	1	1	0	0	0	0	0	0	0	0	1	1	0
0	28	3	6	1	0	1	1	1	1	1	1	1	1	1	0
0	19	2	1	1	0	1	1	1	1	1	0	0	1	1	0
0	30	1	10	1	0	1	1	0	0	0	0	1	1	1	0
6	52	3	8	1	0	1	1	0	1	1	1	1	1	1	0
2	16	1	5	1	0	1	1	1	1	0	0	1	1	1	0
3	16	3	5	1	0	1	1	0	1	0	0	1	1	1	0
1	38	3	2	1	0	1	1	0	1	0	0	1	1	1	0
1	74	1	5	1	1	0	0	0	0	0	0	1	1	1	0
2	40	3	8	1	0	1	1	0	0	1	0	1	1	1	0
4	38	3	9	1	0	1	1	0	1	1	0	1	1	1	0
1	38	3	12	1	0	1	1	0	1	1	1	1	1	1	0
0	56	4	8	1	0	1	1	0	1	1	1	1	1	1	0
4	64	2	4	1	1	0	0	0	0	0	0	0	1	1	0
0	43	3	6	1	0	0	1	0	1	1	1	1	1	1	0
0	36	3	6	1	1	0	0	0	0	0	0	1	1	1	0
2	54	3	5	1	1	1	1	0	1	0	0	0	1	1	0
0	30	4	4	1	0	0	0	0	1	0	0	1	1	1	0
0	25	1	9	1	1	0	0	0	0	0	0	1	1	1	0
3	40	1	8	1	1	1	1	0	1	0	0	1	1	1	0
0	40	1	5	1	1	0	1	0	1	1	0	1	1	1	0
2	33	4	2	1	0	0	0	0	0	0	0	1	1	1	0
0	42	5	5	0	0	0	0	0	0	1	1	1	1	1	0
0	42	4	2	1	0	1	1	1	1	1	0	1	1	1	0
0	36	2	4	1	0	1	1	0	1	1	1	1	1	1	0
5	16	1	3	1	0	1	1	0	1	0	0	0	1	1	0
1	30	4	6	1	0	1	1	0	1	1	1	1	1	1	0
8	34	3	5	1	0	1	1	0	1	1	0	1	1	1	0
0	59	3	9	0	0	0	1	0	1	1	1	1	1	1	0
3	35	4	3	0	1	0	1	1	0	0	0	1	1	1	0
0	28	3	3	1	1	1	1	0	0	0	0	1	1	1	0
1	30	3	4	0	1	0	0	0	1	0	0	1	1	1	0
0	23	4	5	1	0	0	0	0	0	1	1	1	1	1	0
0	38	4	11	1	0	1	1	0	0	0	0	1	1	1	0
0	33	4	10	1	0	1	1	0	1	0	0	0	1	1	0
0	16	2	3	1	0	1	1	0	0	0	0	1	1	1	0
4	16	2	1	1	0	1	1	0	1	0	0	1	1	1	0
0	15	2	8	1	0	1	1	0	0	1	1	0	1	1	0
3	20	3	2	1	0	1	1	0	0	1	1	1	1	1	0
3	20	6	10	1	0	1	1	0	1	0	1	1	1	1	0
2	17	6	7	1	0	1	0	0	0	0	1	1	1	1	0
1	20	6	12	1	0	1	1	0	1	1	1	1	1	1	0
3	19	6	2	1	0	1	1	0	0	0	1	1	1	1	0
0	57	4	12	1	0	1	1	0	0	0	0	1	1	1	0
6	32	3	6	1	0	1	1	0	1	0	0	1	1	1	0
0	44	3	4	1	0	1	1	0	1	0	0	1	1	1	0
8	30	4	7	1	0	0	1	0	1	0	0	1	1	1	0
0	30	1	9	1	0	1	1	0	1	0	0	1	1	1	0
2	42	3	3	1	0	1	1	0	0	0	0	1	1	1	0
1	32	3	6	1	1	1	1	0	0	0	0	1	1	1	0
6	60	3	4	1	0	1	1	0	1	0	0	1	1	1	0
0	27	2	15	1	0	1	1	0	1	1	1	1	1	1	1
0	35	2	9	1	0	0	1	0	1	1	1	1	1	1	1
0	37	1	8	1	0	1	1	0	1	1	1	1	1	1	1
2	36	3	8	1	0	1	1	0	1	0	0	1	1	1	0
7	70	3	4	1	0	1	1	0	1	0	0	1	1	1	0
0	50	3	5	1	0	1	1	0	1	0	0	1	1	1	0
3	42	2	5	1	1	1	1	0	0	0	0	1	1	1	0
2	52	5	6	1	0	1	1	0	1	0	0	1	1	1	0
0	19	1	4	1	0	1	1	0	1	1	0	1	1	1	0
2	40	3	5	1	1	0	0	0	0	0	0	1	1	1	0
4	30	3	4	1	1	0	1	0	0	1	1	1	1	1	0
3	54	2	8	1	1	0	1	0	0	0	0	1	1	1	0
7	76	4	4	1	0	1	1	0	0	0	0	1	1	1	0
1	41	5	5	1	0	0	1	0	0	0	0	1	1	1	0
5	30	3	2	1	1	0	0	0	0	0	0	1	1	1	0
2	50	2	5	1	1	0	0	0	0	0	0	1	1	1	0
0	39	2	5	1	1	0	0	0	0	0	0	1	1	1	0
2	20	1	6	1	0	1	1	0	1	0	0	1	1	1	0
3	50	1	8	1	1	1	1	0	0	0	0	1	1	1	0
5	35	1	5	1	0	1	1	0	1	1	0	1	1	1	0
2	30	3	4	1	0	0	0	0	0	0	0	1	1	1	0
2	20	2	7	1	1	0	0	0	0	1	0	1	1	1	0
0	40	1	5	1	0	1	1	0	1	0	0	1	1	1	0
2	45	2	6	1	1	0	0	0	0	1	0	1	1	1	0
8	20	2	6	1	1	0	0	0	0	0	0	1	1	1	0
3	70	2	3	1	0	0	1	0	0	0	0	1	1	1	0
2	20	3	7	1	1	0	0	0	0	1	0	0	1	1	0
5	30	2	6	1	1	0	0	0	0	1	0	1	1	1	0
0	21	2	15	1	0	1	1	0	1	1	1	1	1	1	1
0	21	2	7	1	1	0	0	0	0	0	0	1	1	1	0
8	60	1	5	1	1	0	0	0	0	0	0	1	1	1	0
0	24	1	14	1	0	1	1	0	1	1	0	1	1	1	1
8	20	3	20	1	0	1	1	0	1	0	1	1	1	1	1
8	35	2	13	1	0	0	1	0	1	1	1	1	1	1	1
0	25	1	15	1	0	0	1	0	1	1	1	1	1	1	1
1	45	1	21	1	0	0	1	0	1	1	1	1	1	1	1
1	35	3	7	1	0	1	1	0	1	1	1	1	1	1	1
0	65	1	12	1	0	1	1	0	1	1	1	1	1	1	1
0	21	2	3	1	0	1	1	0	1	1	1	1	1	1	1
2	20	2	4	1	0	0	1	0	1	1	0	1	1	1	1
4	20	1	14	1	0	1	1	0	1	1	1	1	1	1	1
0	25	2	11	1	0	1	1	1	1	1	1	1	1	1	1
8	38	1	17	1	0	1	1	0	0	1	1	1	1	1	1
0	68	2	18	1	0	1	1	0	1	1	1	1	1	1	1
0	60	1	16	1	0	1	1	0	1	1	1	1	1	1	1
0	65	4	9	1	0	0	1	0	0	1	1	1	1	1	1
8	27	3	8	1	0	1	0	0	1	1	1	1	1	1	1
0	28	1	13	1	0	1	1	0	1	1	1	1	1	1	1
0	40	2	19	1	0	1	1	0	1	1	1	1	1	1	1
0	30	1	15	1	0	1	1	0	1	1	1	0	1	1	1
3	46	2	23	1	0	1	1	0	1	1	1	1	1	1	1
0	25	1	5	1	1	0	1	0	0	1	0	1	1	1	1
3	50	4	9	1	1	0	0	0	0	1	1	1	1	1	1
4	38	1	9	1	0	0	0	0	1	0	0	1	1	1	1
1	16	2	4	1	1	0	0	0	0	0	0	1	1	1	1
3	25	2	6	1	1	0	0	0	0	0	0	1	1	1	1
4	45	3	10	1	1	0	0	0	0	0	0	1	1	1	1
0	43	1	24	1	1	1	1	0	0	0	0	0	1	1	1
8	25	1	10	1	0	0	0	0	0	1	1	1	1	1	1
0	24	3	3	1	1	0	0	0	0	0	0	1	1	1	1
0	16	1	6	1	1	0	0	1	0	1	0	1	1	1	1
8	40	1	45	1	1	1	1	0	1	0	0	1	1	1	1
8	32	1	8	1	1	0	1	0	0	1	1	1	1	1	1
1	39	6	7	1	0	0	1	0	1	0	0	1	1	1	1
4	30	2	7	1	0	0	1	0	0	1	0	1	1	1	1
1	20	6	7	1	0	1	1	0	1	0	0	1	1	1	1
2	30	2	15	1	1	0	1	0	0	0	0	1	1	1	1
1	28	6	3	1	1	0	0	0	0	0	0	1	1	1	1
1	28	2	13	1	0	1	1	0	0	0	0	1	1	1	1
1	19	4	7	1	0	0	1	0	0	0	0	1	1	1	1
1	45	2	7	1	1	0	0	0	0	0	0	1	1	1	1
5	66	1	10	1	1	0	0	0	0	0	0	1	1	1	1
2	50	2	30	1	1	0	1	0	0	0	0	1	1	1	1
8	60	2	30	1	1	0	1	0	0	0	0	1	1	1	1
0	25	1	20	1	0	1	1	0	1	0	0	1	1	1	1
2	70	1	15	1	1	0	0	0	0	0	0	1	1	1	1
0	42	6	10	1	1	0	1	0	0	0	0	1	1	1	1
7	30	6	18	1	1	0	1	0	0	0	0	1	1	1	1
0	49	1	25	1	1	0	1	0	0	0	0	1	1	1	1
8	49	2	13	1	0	1	1	0	1	1	1	1	0	1	1
8	37	1	12	1	0	1	1	0	1	1	1	1	0	1	1
2	68	1	7	1	1	0	1	0	0	1	1	1	0	1	1
5	56	2	10	1	0	1	1	0	1	0	0	1	0	1	1
0	20	6	6	1	0	1	1	0	1	0	0	1	1	1	1
2	26	1	8	1	1	0	1	0	1	1	1	1	1	1	1
0	22	6	9	1	0	0	1	0	1	1	1	1	1	1	1
0	46	6	6	1	0	0	0	0	1	0	0	1	1	1	1
2	18	3	6	1	0	1	1	0	1	0	0	1	1	1	1
3	32	3	8	1	1	0	1	0	0	0	0	1	1	1	1
2	25	3	8	1	0	0	1	0	1	0	0	1	1	1	1
4	32	6	9	1	0	0	1	0	1	0	0	1	1	1	1
1	17	2	6	1	0	1	1	0	1	0	0	1	1	1	1
3	42	3	7	1	0	1	1	0	0	0	0	1	1	1	1
0	42	3	12	1	0	1	1	0	1	0	0	1	1	1	1
0	23	6	18	1	0	1	1	0	1	0	0	1	1	1	1
0	52	6	8	1	0	1	1	0	1	0	0	1	1	1	1
6	43	3	12	1	0	0	1	0	0	0	0	1	1	1	1
0	36	6	14	1	0	0	0	0	1	0	0	1	1	1	1
6	37	6	14	1	1	0	1	0	0	0	0	1	1	1	1
3	67	1	12	1	0	1	1	0	0	0	0	1	1	1	1
1	36	6	16	1	0	0	1	0	0	0	0	1	1	1	1
7	16	4	6	1	1	0	1	0	0	0	0	1	1	1	1
4	19	6	8	1	1	0	1	0	0	0	0	1	1	1	1
5	32	3	7	1	0	1	1	0	1	0	0	1	1	1	1
1	43	1	13	1	1	0	1	0	1	0	0	1	1	1	1
8	33	2	8	1	0	0	1	0	1	0	0	1	1	1	1
8	19	1	7	1	0	0	1	0	1	0	0	1	1	1	1
7	21	6	13	1	0	1	1	0	1	0	0	1	1	1	1
2	20	1	8	1	0	1	1	0	0	1	1	1	1	1	1
2	17	3	5	1	0	1	0	0	1	1	1	1	1	1	1
2	20	1	4	1	0	0	0	0	0	1	1	1	1	1	1
2	20	3	3	1	0	1	1	0	1	1	1	1	1	1	1
0	15	2	5	1	0	1	1	0	1	0	0	1	1	1	1
0	19	4	6	1	1	0	0	0	0	1	0	1	1	1	1
1	20	1	15	1	1	0	1	0	1	0	0	1	1	1	1
2	22	2	13	1	0	1	1	1	1	1	0	1	1	1	1
2	20	2	9	1	1	0	0	0	0	0	0	1	1	1	1
2	20	2	5	1	1	1	1	0	1	1	0	1	1	1	1
0	18	1	6	1	0	0	0	0	0	0	0	1	1	1	1
2	20	1	7	1	1	0	0	0	0	1	1	1	1	1	1
2	40	3	8	1	1	0	0	0	0	1	1	1	1	1	1
0	20	2	12	1	0	0	1	0	0	1	0	1	1	1	1
1	25	4	10	1	1	0	1	0	0	0	0	1	1	1	1
0	17	2	15	1	1	0	0	0	0	1	1	1	1	1	1
0	20	1	6	1	0	1	1	0	1	1	1	1	1	1	1
1	25	1	5	1	0	0	1	0	0	1	1	1	1	1	1
2	40	1	8	1	0	0	1	0	0	1	1	1	1	1	1
2	30	1	17	1	1	0	1	0	0	1	1	1	1	1	1
2	50	2	10	1	1	0	1	0	0	1	1	1	1	1	1
0	30	1	3	1	1	0	0	0	0	1	1	1	1	1	1
2	17	3	6	1	1	0	0	0	0	0	0	1	1	1	1
0	40	1	10	1	1	0	1	0	0	0	0	1	1	1	1
2	20	6	15	1	0	1	1	0	0	0	0	1	1	1	1
0	28	4	7	1	1	0	0	0	0	1	0	1	1	1	1
1	45	4	13	1	0	1	1	0	1	1	1	1	0	1	1
0	69	2	11	1	0	1	1	0	1	1	1	1	0	1	1
0	54	4	8	1	0	1	1	0	0	0	1	1	0	1	1
0	45	2	2	1	0	1	1	0	1	1	0	1	0	1	1
0	45	1	7	1	0	1	1	0	1	1	1	1	0	1	1
0	54	2	11	1	0	1	1	0	1	1	1	1	0	1	1
8	45	2	5	1	0	1	1	0	1	1	1	1	0	1	1
0	15	2	6	1	0	1	1	0	1	1	1	1	0	1	1
3	46	2	10	1	0	1	1	0	1	1	1	1	0	1	1
0	47	3	9	1	0	1	1	0	1	1	1	1	0	1	1
0	55	3	6	1	0	1	1	0	0	1	1	1	0	1	1
8	69	4	5	1	1	0	1	0	0	1	0	1	0	1	1
8	48	2	9	1	0	1	1	0	1	1	1	1	0	1	1
8	68	4	6	1	1	0	0	0	0	1	1	1	0	1	1
0	35	2	10	1	0	1	1	0	1	1	1	1	0	1	1
0	20	6	10	1	0	0	0	0	0	0	0	0	0	1	1
0	57	2	5	1	1	0	1	0	0	1	1	1	0	1	1
8	20	2	12	1	0	1	1	0	1	1	1	1	0	1	1
0	23	1	14	0	0	0	0	0	0	0	0	0	0	1	1
0	23	1	14	0	0	0	0	0	0	0	0	0	0	1	1
0	40	2	14	1	0	1	1	0	1	1	1	1	0	1	1
1	49	2	7	1	1	0	1	0	0	0	0	1	0	1	1
8	25	2	14	1	0	0	1	0	1	0	1	1	0	1	1
0	45	1	18	1	0	1	1	0	1	1	1	1	0	1	1
8	63	2	2	1	1	0	1	0	0	0	1	1	0	1	1
0	27	3	9	1	0	0	1	0	1	0	0	1	0	1	1
4	20	3	5	1	1	0	1	0	0	0	0	1	0	1	1
2	56	2	5	1	1	0	1	0	0	0	0	1	0	1	1
4	80	1	25	1	1	0	1	0	0	0	0	1	0	1	1
3	22	3	7	1	0	0	0	0	1	1	0	1	0	1	1
4	28	4	9	1	1	0	0	0	0	0	1	1	0	1	1
2	44	2	10	1	1	0	1	0	0	0	1	1	0	1	1
2	33	5	9	1	1	0	1	0	0	0	1	1	0	1	1
4	35	1	13	1	1	0	1	0	0	1	1	1	0	1	1
6	21	3	9	1	1	0	1	0	1	1	1	1	0	1	1
1	32	3	3	1	1	0	1	0	0	0	0	1	0	1	1
0	32	4	5	1	1	0	1	0	0	0	0	1	0	1	1
0	48	2	10	1	1	0	1	0	0	0	1	1	0	1	1
1	60	5	4	1	1	0	1	0	0	0	0	1	0	1	1
1	29	2	9	1	1	0	0	0	0	0	0	1	0	1	1
6	33	3	6	1	1	0	0	0	0	0	0	1	0	1	1
8	42	2	11	1	1	0	1	0	0	0	1	1	0	1	1
2	40	1	6	1	1	0	0	0	0	0	0	1	0	1	1
1	38	1	9	1	1	0	0	0	0	0	1	1	0	1	1
1	27	4	15	1	0	1	1	0	1	0	1	1	0	1	1
7	40	2	5	1	1	0	0	0	0	0	0	1	0	1	1
0	39	4	7	1	0	0	0	0	0	0	0	1	0	1	1
5	17	2	7	1	1	0	0	0	0	0	0	1	0	1	1
7	19	4	9	1	1	0	0	0	0	0	0	1	0	1	1
3	23	5	25	1	1	0	0	0	0	0	0	1	0	1	1
3	23	3	6	1	0	0	0	0	0	0	0	1	0	1	1
3	19	3	8	1	0	0	0	0	0	0	0	1	0	1	1
8	42	4	6	1	0	0	0	0	0	0	0	1	0	1	1
0	37	4	6	1	0	0	0	0	0	0	0	1	0	1	1
2	39	1	5	1	1	0	0	0	0	0	0	1	0	1	1
2	25	3	3	1	1	0	0	0	0	0	0	1	0	1	1
2	20	1	5	1	1	0	0	0	0	0	0	1	0	1	1
2	30	1	15	1	1	0	0	0	0	0	0	1	0	1	1
3	30	1	8	1	0	0	0	0	0	0	0	1	0	1	1
1	20	1	10	1	1	0	0	0	0	0	0	1	0	1	1
8	36	3	7	1	0	0	0	0	0	0	0	1	0	1	1
6	43	3	5	1	1	0	0	0	0	0	0	1	0	1	1
3	22	2	9	1	0	0	0	0	0	0	0	1	0	1	1
7	18	5	6	1	0	0	0	0	0	0	0	1	0	1	1
3	39	1	6	1	1	0	0	0	0	0	0	1	0	1	1
3	19	2	7	1	0	0	0	0	0	0	0	1	0	1	1
8	16	5	5	1	0	0	0	0	1	0	0	1	0	1	1
8	21	4	14	1	0	0	0	0	0	0	0	1	0	1	1
2	27	4	9	1	0	0	0	0	0	0	0	1	0	1	1
5	33	3	6	1	0	0	0	0	0	0	0	1	0	1	1
8	16	2	9	1	0	0	0	0	0	0	0	1	0	1	1
6	17	5	5	1	0	0	0	0	0	0	0	1	0	1	1
5	19	5	9	1	0	0	0	0	0	0	0	1	0	1	1
2	15	3	10	1	1	0	0	0	0	0	0	1	0	1	1
2	30	3	10	1	1	0	1	0	0	0	0	1	0	1	1
2	40	4	3	1	0	1	1	0	1	0	0	1	0	1	1
2	20	1	9	1	0	0	0	0	0	0	0	1	0	1	1
0	20	4	15	1	1	0	0	0	0	0	0	1	0	1	1
3	20	2	10	1	0	1	1	0	1	0	0	1	0	1	1
0	56	3	9	1	0	1	1	0	1	1	1	1	1	0	1
1	30	2	9	1	1	0	0	0	0	0	0	1	0	1	1
2	30	2	6	1	1	0	0	0	0	0	0	1	0	1	1
4	25	1	10	1	0	0	0	0	0	0	0	1	0	1	1
2	20	2	8	1	1	0	0	0	0	0	0	1	0	1	1
8	30	1	10	1	1	0	0	0	0	0	0	1	0	1	1
0	15	3	7	1	1	0	0	0	0	0	0	1	0	1	1
5	20	3	8	1	1	0	0	0	0	0	0	1	0	1	1
4	20	2	7	1	1	0	0	0	0	0	0	1	0	1	1
6	19	2	7	1	0	0	0	0	0	0	0	1	0	1	1
0	18	3	10	1	1	0	0	0	0	0	0	1	0	1	1
0	20	2	5	1	1	0	0	0	0	0	0	1	0	1	1
5	30	2	9	1	1	0	0	0	0	0	0	1	0	1	1
0	38	4	8	1	1	0	0	0	0	0	0	0	1	0	1
3	81	1	14	1	0	0	0	0	0	0	0	1	1	0	1
0	35	2	11	1	0	1	1	0	1	1	1	1	1	0	1
0	45	3	14	1	0	1	1	0	1	1	1	1	1	0	1
0	46	3	8	1	0	1	1	0	1	1	1	1	1	0	1
3	36	5	2	1	0	1	1	0	1	1	1	1	1	0	1
3	30	4	8	1	1	0	0	0	0	1	1	1	1	0	1
3	48	3	12	1	0	1	1	0	1	1	1	1	1	0	1
1	28	2	15	1	0	1	1	0	1	1	1	1	1	0	1
8	24	2	13	1	0	1	1	0	1	1	1	1	1	0	1
1	28	2	8	1	0	1	1	0	1	1	1	1	1	0	1
7	58	2	7	1	1	0	1	0	0	0	0	1	1	0	1
0	31	6	3	1	1	0	0	0	0	0	0	1	1	0	1
3	55	2	11	1	1	0	0	0	0	0	1	1	1	0	1
0	20	4	5	1	1	0	0	0	0	1	0	1	1	0	1
1	16	5	4	1	0	0	1	0	0	1	1	1	1	0	1
0	30	6	16	0	0	0	0	0	0	0	0	0	1	0	1
8	47	3	8	1	0	1	1	1	1	1	1	1	1	0	1
8	18	5	5	1	0	1	1	0	1	1	1	1	1	0	1
1	81	4	7	1	0	1	1	0	1	1	1	1	1	0	1
1	24	3	9	1	0	1	1	0	0	1	1	1	1	0	1
0	78	2	12	1	0	1	1	0	1	1	1	1	1	0	1
0	70	1	16	1	0	1	1	0	1	1	1	1	1	0	1
4	42	4	9	1	1	0	0	0	0	1	1	1	1	0	1
3	17	2	11	0	0	0	0	0	0	0	0	0	1	0	1
0	28	3	10	0	1	0	0	0	0	0	0	0	1	0	1
0	25	6	20	0	1	0	0	0	0	0	0	1	1	0	1
6	20	1	11	0	1	0	0	0	0	0	0	0	1	0	1
0	38	4	6	0	1	0	0	0	0	0	0	1	1	0	1
0	23	4	20	1	0	1	1	0	1	0	0	1	1	0	1
7	21	1	17	1	0	1	1	0	1	1	1	1	1	0	1
0	19	1	13	1	0	1	1	0	1	0	0	0	1	0	1
5	28	3	4	1	1	0	0	0	0	0	0	1	1	0	1
0	25	3	5	1	1	0	0	0	0	0	0	1	1	0	1
1	60	1	12	1	1	0	0	0	0	0	0	1	1	0	1
5	32	2	7	1	1	0	0	0	0	0	1	1	1	0	1
7	55	3	14	1	1	0	1	0	0	0	0	1	1	0	1
0	56	2	11	1	1	0	0	0	0	0	0	1	1	0	1
7	33	3	17	1	1	0	0	0	0	0	0	1	1	0	1
0	22	4	5	1	1	0	0	0	0	0	1	1	1	0	1
1	40	4	6	1	1	0	0	0	0	0	0	1	1	0	1
5	51	2	11	1	1	0	1	0	0	0	1	1	1	0	1
0	47	2	5	1	1	0	0	0	0	0	1	1	1	0	1
2	39	1	17	1	1	0	0	0	0	0	0	1	1	0	1
0	39	5	5	1	1	0	0	0	0	0	0	1	1	0	1
8	53	2	15	1	1	0	0	0	0	1	1	1	1	0	1
1	41	3	4	1	1	0	0	0	0	0	1	1	1	0	1
1	48	2	14	1	1	0	0	0	0	0	1	1	1	0	1
0	36	2	9	1	1	0	1	0	0	0	1	1	1	0	1
1	40	2	16	1	1	0	0	0	0	0	0	1	1	0	1
4	23	3	6	1	1	0	0	0	0	0	1	1	1	0	1
1	40	3	7	1	1	0	0	0	0	0	0	1	1	0	1
0	40	5	6	1	1	0	1	0	0	1	1	1	1	0	1
2	50	3	7	1	1	0	0	0	0	0	0	1	1	0	1
0	30	5	4	1	1	0	0	0	0	1	1	1	1	0	1
0	38	4	5	1	1	0	1	0	0	0	0	1	1	0	1
8	36	4	6	1	1	0	0	0	0	0	0	1	1	0	1
6	35	5	13	1	1	0	0	0	0	0	0	1	1	0	1
3	23	3	7	1	1	0	0	0	0	0	0	1	1	0	1
3	23	3	7	1	1	0	0	0	0	0	0	1	1	0	1
0	33	4	5	1	0	0	0	0	0	0	0	1	1	0	1
3	36	2	5	1	0	0	0	0	0	0	0	1	1	0	1
3	32	3	7	1	1	0	0	0	0	0	0	1	1	0	1
4	21	2	6	1	1	0	0	0	0	0	0	1	1	0	1
4	29	3	4	1	1	0	0	0	0	0	0	1	1	0	1
0	25	3	7	1	1	0	0	0	0	0	0	1	1	0	1
3	20	6	6	1	1	0	0	0	0	0	0	1	1	0	1
2	18	1	8	1	1	0	0	0	0	0	0	1	1	0	1
2	36	3	4	1	1	0	0	0	0	0	0	1	1	0	1
3	17	1	7	1	1	0	0	0	0	0	0	1	1	0	1
0	87	4	6	1	1	0	0	0	0	0	0	1	1	0	1
7	23	4	8	1	1	0	0	0	0	0	0	1	1	0	1
5	33	3	5	1	1	0	0	0	0	0	0	1	1	0	1
0	29	2	9	1	1	0	0	0	0	0	0	1	1	0	1
0	40	3	11	1	1	0	0	0	0	0	0	1	1	0	1
2	60	4	15	1	1	0	0	0	0	1	0	1	1	0	1
0	30	3	12	1	1	0	0	0	0	1	0	1	1	0	1
2	30	2	10	1	1	0	0	0	0	1	0	1	1	0	1
2	42	4	10	1	1	0	0	0	0	0	0	1	1	0	1
3	40	3	5	1	1	0	0	0	0	0	0	1	1	0	1
6	20	3	7	1	1	1	1	0	1	0	0	1	0	0	0
0	15	1	4	0	0	0	0	0	0	0	0	0	0	0	0
0	17	1	15	0	1	1	0	0	1	0	0	1	0	0	0
0	18	1	6	0	1	0	1	1	0	1	0	0	0	0	0
0	17	4	2	1	1	0	0	0	0	0	0	1	0	0	0
0	32	3	7	1	1	0	0	1	0	1	0	1	0	0	0
0	16	1	6	1	1	0	0	0	0	0	0	0	0	0	0
0	17	1	10	1	1	1	0	0	0	0	0	1	0	0	0
1	25	3	12	1	1	0	0	0	0	0	0	1	0	0	0
1	15	4	9	0	1	0	0	1	0	0	0	1	0	0	0
0	15	3	4	1	0	0	0	0	0	0	0	0	0	0	0
0	45	1	12	0	1	0	0	0	0	0	0	1	0	0	0
0	27	3	7	0	1	0	0	0	0	0	0	1	0	0	0
1	18	5	5	1	1	0	0	0	0	1	1	1	0	0	0
0	32	3	12	1	1	0	1	0	1	0	0	0	0	0	0
2	18	3	5	0	1	0	0	0	0	0	0	1	0	0	0
3	16	3	4	1	1	0	1	1	1	1	0	1	0	0	0
3	20	2	10	0	1	1	0	1	0	0	0	1	0	0	0
0	22	3	10	1	1	0	0	1	0	0	0	0	0	0	0
0	30	1	6	0	1	0	0	0	0	0	0	1	0	0	0
2	20	6	10	1	1	0	0	0	0	1	0	1	0	0	0
1	16	4	8	0	1	0	0	0	0	0	1	1	0	0	0
0	31	2	2	0	1	0	0	0	0	0	0	1	0	0	0
6	22	3	4	0	1	0	0	0	0	0	0	1	0	0	0
3	50	1	31	0	0	0	0	0	0	0	0	1	0	0	0
0	18	3	6	1	1	0	0	0	0	0	0	1	0	0	0
0	46	6	31	0	1	0	0	0	0	0	0	1	0	0	0
3	18	1	11	0	1	0	0	0	0	0	0	0	0	0	0
1	36	1	11	0	0	0	0	0	0	0	0	1	0	0	0
0	20	2	6	0	1	0	0	0	0	0	0	1	0	0	0
0	17	6	6	0	1	0	0	0	0	0	0	1	0	0	0
4	22	2	2	0	1	0	0	0	0	0	0	1	0	0	0
1	27	1	8	0	1	0	0	0	0	0	0	0	0	0	0
0	19	2	4	0	0	0	0	0	0	0	0	1	0	0	0
2	26	2	7	0	1	0	0	0	0	0	0	1	0	0	0
0	32	1	4	0	1	0	0	0	0	0	0	1	0	0	0
0	18	2	8	0	1	0	0	0	0	0	0	1	0	0	0
1	21	3	11	0	1	0	0	0	0	0	0	1	0	0	0
0	18	1	14	0	1	1	0	0	0	0	0	1	0	0	0
2	26	2	4	0	1	0	0	0	0	0	0	1	0	0	0
0	17	1	6	0	1	0	0	0	0	0	0	1	0	0	0
1	24	3	14	1	1	0	0	0	0	0	0	1	0	0	0
1	38	4	6	0	1	0	0	0	0	0	0	1	0	0	0
0	24	3	10	0	1	0	0	0	0	0	0	1	0	0	0
0	31	6	4	0	1	0	0	0	0	0	0	1	0	0	0
1	24	6	12	0	1	0	0	0	0	0	0	1	0	0	0
3	18	5	5	0	0	0	0	0	0	0	0	1	0	0	0
0	32	5	11	0	0	0	0	0	0	0	0	1	0	0	0
4	16	3	6	0	1	0	0	0	0	0	0	1	0	0	0
0	21	1	14	0	1	0	0	0	0	0	0	1	0	0	0
2	40	1	9	0	1	0	0	0	0	0	0	1	0	0	0
5	16	5	7	0	0	0	0	0	0	0	0	1	0	0	0
0	17	5	7	0	1	0	0	0	0	0	0	1	0	0	0
4	32	4	3	0	0	0	0	0	0	0	0	1	0	0	0
1	26	3	4	0	1	0	0	0	0	0	1	0	0	0	0
4	16	2	6	0	1	0	0	0	0	0	0	0	0	0	0
0	28	2	2	0	1	0	0	0	0	0	0	0	0	0	0
0	17	2	7	1	1	0	0	0	0	0	0	1	0	0	0
0	16	3	4	0	1	0	1	0	0	0	0	0	0	0	0
1	30	1	18	0	0	0	1	0	0	0	0	0	0	0	0
0	16	3	5	0	1	0	0	0	0	0	0	0	0	0	0
2	17	3	7	0	0	0	0	0	0	0	0	0	0	0	0
1	32	2	7	1	1	0	0	0	0	0	0	1	1	0	0
8	42	3	5	1	1	0	0	0	0	0	0	1	1	0	0
0	42	3	7	1	1	0	0	0	0	0	0	1	1	0	0
0	19	2	7	1	1	0	0	0	0	0	0	1	1	0	0
6	31	2	7	1	1	1	0	0	0	0	0	1	1	0	0
0	23	6	6	1	1	0	0	0	0	0	0	1	1	0	0
0	37	2	9	1	1	0	0	0	0	0	0	1	1	0	0
3	33	2	7	1	1	0	0	0	0	0	0	1	1	0	0
0	43	2	5	1	1	0	0	0	0	0	0	1	1	0	0
0	39	3	6	1	1	0	0	0	0	0	0	1	1	0	0
7	31	3	6	1	1	0	0	0	0	0	0	1	1	0	0
4	36	5	5	1	0	0	0	0	0	0	0	0	1	0	0
0	34	3	5	1	1	0	0	0	0	0	0	1	1	0	0
3	49	3	5	1	1	0	0	0	0	0	0	1	1	0	0
6	41	3	5	1	1	0	0	0	0	0	0	1	1	0	0
6	31	6	6	1	1	0	0	0	0	0	0	1	1	0	0
0	27	1	7	1	0	0	0	0	0	0	0	1	0	0	1
0	18	1	6	1	0	0	0	0	0	0	0	0	0	0	1
0	15	4	1	1	1	0	1	0	0	0	0	0	0	0	1
0	25	2	7	0	1	0	0	0	0	0	0	0	0	0	1
0	29	3	2	0	1	0	0	1	0	0	0	1	0	0	1
0	20	1	4	0	1	0	0	0	0	0	0	1	0	0	1
0	17	3	11	1	1	0	0	0	0	0	0	1	1	0	0
0	15	4	3	0	1	0	0	0	0	0	0	1	0	0	1
1	22	5	6	1	1	0	0	0	0	0	0	1	0	0	1
3	14	3	7	1	1	0	1	1	1	0	0	1	0	0	1
0	22	2	6	1	0	0	0	0	0	1	0	1	0	0	1
1	30	1	10	1	1	1	1	0	1	1	1	0	0	0	1
2	28	1	4	0	0	0	0	1	0	0	0	0	0	0	1
4	20	2	8	0	1	0	0	0	0	0	0	0	0	0	1
0	17	3	7	1	0	0	0	0	0	0	0	0	0	0	1
3	14	3	6	1	0	0	1	0	1	1	0	0	0	0	1
0	14	1	4	0	1	0	0	0	0	0	0	1	1	0	0
0	23	5	6	0	1	0	0	0	0	0	0	1	1	0	0
0	15	5	20	1	1	1	0	0	0	0	0	1	1	0	0
4	23	5	17	1	1	0	0	0	0	0	0	1	1	0	0
0	26	1	12	1	1	0	0	0	0	0	0	0	1	0	0
0	31	6	7	1	1	0	0	0	0	0	0	0	1	0	0
2	29	2	7	0	0	0	0	0	0	0	0	0	1	0	0
0	23	5	5	0	1	0	0	0	0	0	0	0	1	0	0
3	39	4	6	1	1	0	0	0	0	1	0	1	1	0	0
2	20	1	8	1	1	0	1	0	1	1	0	1	0	1	0
1	49	2	9	1	1	0	0	0	0	0	1	1	1	0	0
0	32	4	6	1	0	1	1	0	1	1	1	1	0	1	0
5	30	5	5	1	0	0	1	0	1	1	1	1	0	1	0
0	40	3	3	1	0	1	1	0	1	0	0	0	0	1	0
2	29	2	5	1	0	1	1	0	0	0	0	1	0	1	0
1	29	3	8	1	0	1	1	0	1	1	1	1	1	0	1
4	13	5	3	0	1	0	0	0	0	0	0	1	1	0	0
1	35	3	5	0	1	0	0	0	0	0	1	1	1	0	0
3	15	3	4	1	0	1	1	0	0	1	1	1	0	1	0
0	58	6	5	1	0	1	1	1	1	1	0	1	0	1	0
0	43	4	4	1	0	1	1	0	0	1	0	1	0	1	0
0	60	4	8	1	0	1	1	0	1	0	0	1	0	1	0
5	50	3	3	1	0	1	1	0	1	0	0	1	0	1	0
2	60	2	2	1	0	1	1	0	0	0	0	1	0	1	0
0	49	2	5	1	0	1	1	0	0	0	0	1	0	1	0
0	50	1	5	1	0	1	1	0	1	0	0	1	0	1	0
3	40	1	3	1	0	1	1	0	1	0	0	1	0	1	0
1	15	1	4	1	0	1	1	0	1	0	0	0	0	1	0
0	20	4	2	1	0	1	1	0	1	0	0	1	0	1	0
0	25	1	2	1	0	1	1	0	1	0	0	1	0	1	0
1	19	1	4	1	0	1	1	0	1	0	0	0	0	1	0
0	42	6	9	1	0	1	1	0	1	1	0	1	0	1	0
0	21	4	8	1	1	0	0	0	0	0	0	0	1	0	1
3	73	1	14	1	0	0	0	0	0	0	0	1	1	0	1
0	35	2	11	1	0	1	1	0	1	0	1	1	1	0	1
0	56	3	9	1	0	1	1	0	1	1	1	1	1	0	1
0	45	3	14	1	0	1	1	0	1	1	1	0	1	0	1
1	55	3	8	1	1	0	0	0	0	0	0	1	1	0	0
1	41	3	4	1	1	0	0	0	0	0	0	1	1	0	0
8	24	2	16	1	1	0	0	0	0	0	1	1	1	0	0
4	37	2	11	1	1	0	0	0	0	1	1	1	1	0	0
1	40	5	7	1	1	0	0	0	0	0	0	1	1	0	0
2	25	2	9	1	1	0	0	0	0	0	0	1	1	0	0
1	30	3	17	1	1	0	0	0	0	0	0	1	1	0	0
2	29	3	9	1	1	0	0	0	0	0	0	1	1	0	0
0	52	2	8	1	1	0	0	0	0	0	0	1	1	0	0
2	47	2	11	1	1	0	0	0	0	0	0	1	1	0	0
0	32	1	10	1	1	0	0	0	0	0	0	1	1	0	0
2	47	6	7	1	1	0	0	0	1	0	0	1	1	0	0
8	46	2	12	1	1	0	0	0	0	0	0	1	1	0	0
2	27	5	2	1	1	0	0	0	1	1	0	1	1	0	0
7	40	1	9	1	0	0	0	0	0	0	0	1	1	0	1
5	29	1	7	1	1	0	0	0	0	0	0	1	1	0	1
3	19	1	9	1	1	0	0	0	0	0	0	1	1	0	1
5	20	2	11	1	1	0	0	0	0	1	0	1	1	0	1
4	29	4	4	1	0	0	1	0	1	0	0	1	1	0	1
2	39	4	15	1	0	1	1	0	1	1	1	1	1	0	1
2	37	4	4	1	0	0	0	0	0	1	1	1	1	0	1
5	20	1	8	1	1	0	1	0	0	0	0	1	1	0	1
3	20	5	10	1	1	0	0	0	0	0	0	1	1	0	1
4	30	2	8	1	1	0	0	0	0	1	1	1	1	0	1
4	30	4	8	1	1	0	0	0	0	0	0	1	1	0	1
2	20	3	7	1	1	0	0	0	0	0	0	1	1	0	0
3	30	3	9	1	0	0	0	0	0	0	0	1	1	0	0
1	30	3	6	1	1	0	0	0	0	0	0	1	1	0	0
2	20	3	5	1	1	0	0	0	0	0	0	1	1	0	0
3	29	3	11	1	1	0	1	0	0	0	0	1	1	0	1
8	30	2	9	1	1	0	0	0	0	0	1	1	1	0	1
2	25	1	10	1	1	0	0	0	0	0	0	1	1	0	1
5	38	1	12	1	1	0	0	0	0	1	1	1	1	0	1
7	30	1	11	1	1	0	0	0	0	0	0	1	1	0	1
1	23	1	11	0	0	0	0	0	0	0	0	0	0	0	0
4	56	2	10	0	1	0	0	0	0	0	0	0	0	0	0
4	28	1	11	0	1	0	0	0	0	0	0	0	0	0	0
2	21	1	20	0	1	0	0	0	0	0	0	0	0	0	0
1	30	1	20	1	1	0	0	0	0	0	0	0	0	0	0
4	30	1	6	1	1	0	0	0	0	0	0	1	1	0	1
5	37	1	15	1	1	0	0	0	0	0	0	1	1	0	1
5	30	1	12	1	1	0	0	0	0	1	1	1	1	0	1
4	17	2	5	1	0	0	0	0	0	0	0	1	1	0	0
8	20	4	7	0	0	0	0	0	0	0	0	1	1	0	0
7	20	3	8	1	1	0	0	0	0	0	0	1	1	0	0
5	30	2	10	1	1	0	0	0	0	0	0	1	1	0	0
6	40	3	8	1	1	0	0	0	0	0	0	1	1	0	0
2	44	2	2	1	1	0	0	0	0	1	0	1	1	0	0
2	20	2	2	1	1	0	0	0	0	0	0	1	1	0	0
5	27	3	2	0	1	0	0	0	0	0	0	1	1	0	0
5	20	3	11	1	1	0	0	0	0	0	0	1	1	0	0
7	30	6	9	1	1	0	0	0	0	0	0	1	1	0	0
2	20	4	7	1	1	0	0	0	0	0	0	1	1	0	0
6	28	3	4	0	1	0	0	0	0	0	0	0	0	0	0
2	34	6	11	0	1	0	0	0	0	0	0	0	0	0	0
2	15	4	5	1	1	0	0	0	0	1	0	0	0	0	0
2	20	1	11	1	0	1	0	1	0	0	0	0	0	0	0
1	16	2	9	0	0	0	0	0	0	0	0	0	0	0	0
2	16	5	4	0	1	0	0	0	0	0	0	0	0	0	0
1	25	6	5	0	1	0	0	0	0	0	0	0	0	0	0
2	16	2	6	0	1	0	0	0	0	0	0	0	0	0	0
4	20	6	8	0	1	0	0	0	0	0	0	0	0	0	0
5	20	1	10	1	0	0	0	0	0	0	0	0	0	0	0
7	75	4	5	1	1	0	0	0	0	0	0	1	1	0	0
8	72	1	7	0	1	0	0	0	0	0	0	1	1	0	0
7	15	1	8	0	0	0	0	0	1	0	0	0	0	1	0
3	22	5	5	0	0	1	0	0	0	0	0	0	0	1	0
1	24	6	15	0	0	1	0	0	0	0	0	0	0	1	0
7	57	4	7	0	1	0	0	0	0	0	0	1	1	0	0
5	30	4	4	0	1	0	0	0	0	0	0	0	1	0	0
3	60	3	5	0	1	0	0	0	0	0	0	0	1	0	0
2	12	1	5	1	1	0	0	0	0	0	0	0	1	0	0
4	38	2	7	0	1	0	0	0	0	0	0	1	1	0	0
1	69	4	7	1	1	0	0	0	0	0	0	1	1	0	0
8	73	4	6	1	1	0	0	0	0	0	0	1	1	0	0
1	53	2	5	0	1	0	0	0	0	0	0	1	1	0	0
1	16	6	9	0	0	0	0	0	0	0	0	0	1	0	0
4	15	3	1	0	0	0	0	0	0	0	0	0	1	0	0
6	16	5	2	0	0	0	0	0	0	0	0	0	1	0	0
3	15	3	8	0	0	0	0	0	0	0	0	0	1	0	0
7	17	2	2	1	0	0	0	0	0	0	0	0	1	0	0
5	28	6	13	0	0	0	0	0	0	0	0	0	1	0	0
8	56	2	7	1	1	0	0	0	0	0	0	0	1	0	0
3	38	4	1	0	1	0	0	0	0	0	0	0	1	0	0
7	17	3	2	0	0	0	0	0	0	0	0	0	1	0	0
8	44	5	7	1	1	0	0	0	0	0	0	0	1	0	0
1	16	6	9	0	0	0	0	0	0	0	0	0	1	0	0
1	53	3	5	1	1	0	0	0	0	1	0	1	1	0	0
8	73	4	6	1	1	0	0	0	0	0	0	1	1	0	0
1	69	4	7	1	1	0	0	0	0	0	0	1	1	0	0
4	38	2	7	0	1	0	0	1	0	0	0	1	1	0	0
2	12	1	5	1	1	0	0	0	0	0	0	1	1	0	0
3	60	3	5	0	1	0	0	0	0	0	0	0	1	0	0
5	30	4	4	0	1	0	0	0	0	0	0	1	1	0	0
7	57	4	7	0	1	0	0	0	0	0	0	1	1	0	0
8	72	1	7	0	1	0	0	0	0	0	0	1	1	0	0
7	75	4	5	1	1	0	0	0	0	0	0	1	1	0	0
7	20	1	20	1	1	0	1	0	0	0	0	0	0	0	1
2	21	1	5	1	0	0	1	0	0	0	1	1	0	0	1
2	20	1	4	1	0	1	1	1	1	0	0	1	0	0	1
1	23	1	16	1	0	0	0	0	0	0	0	0	0	0	1
3	22	1	6	0	1	0	0	0	0	0	0	1	0	0	1
3	26	1	7	0	1	0	0	0	0	0	0	0	0	0	1
1	15	4	6	1	0	0	0	0	1	0	0	1	0	0	1
1	29	2	2	1	1	0	0	0	0	1	1	0	0	0	1
1	19	4	13	0	1	0	0	0	0	0	0	0	0	0	1
7	30	2	10	1	1	0	0	0	1	1	0	0	0	0	1
1	15	4	8	0	1	0	0	0	0	1	1	1	0	0	1
2	59	4	5	1	1	0	0	0	0	0	0	1	1	0	0
1	15	1	4	0	0	0	0	0	0	0	0	1	0	0	1
2	16	1	6	1	1	0	0	0	0	1	0	1	0	0	1
1	22	6	6	1	0	1	1	1	1	0	0	1	0	0	1
3	28	3	3	1	0	0	0	0	0	0	0	1	0	0	1
1	38	3	1	1	0	1	1	1	1	0	0	1	0	0	1
4	24	3	7	1	0	1	1	1	1	0	0	1	0	0	1
2	16	6	3	1	0	0	0	1	0	0	0	1	0	0	1
2	18	4	9	1	0	1	1	1	1	0	0	1	0	0	1
1	17	1	2	1	0	0	0	0	0	0	0	0	0	0	1
2	16	2	1	0	1	0	0	0	0	0	0	1	0	0	1
5	22	2	8	1	1	1	1	1	1	1	0	1	0	0	1
7	20	1	9	1	1	0	0	0	0	0	0	0	0	0	1
8	15	2	7	1	1	1	1	1	1	0	0	1	0	0	1
6	18	5	4	1	1	1	0	0	1	0	0	1	0	0	1
3	23	1	3	1	0	0	0	1	0	0	0	1	0	0	1
2	24	1	9	1	0	0	0	0	0	0	0	0	0	0	1
1	21	4	6	1	0	1	1	1	1	0	0	1	0	0	1
1	20	3	7	1	1	0	0	1	0	0	0	1	0	0	1
6	16	5	2	0	0	0	0	0	0	0	0	0	1	0	0
7	17	3	2	0	0	0	0	0	0	0	0	0	1	0	0
3	38	4	1	0	1	0	0	0	0	0	0	1	1	0	0
8	56	2	7	1	1	0	0	0	0	0	1	1	1	0	0
2	24	3	5	1	0	0	0	0	0	0	0	0	0	0	1
4	15	3	1	0	0	0	0	0	0	0	0	0	1	0	0
3	15	3	8	0	0	0	0	0	0	0	0	0	1	0	0
1	30	3	9	1	1	0	0	0	0	0	0	1	1	0	0
7	17	2	2	1	0	0	0	0	0	0	0	0	1	0	0
5	28	6	13	0	0	0	0	0	0	0	0	0	1	0	0
3	22	5	6	1	0	1	1	1	1	1	0	1	0	1	0
2	30	2	9	1	0	1	1	1	1	0	0	1	0	1	0
3	18	2	4	1	0	1	1	0	1	0	0	1	0	1	0
3	35	1	1	1	1	0	1	1	1	0	0	1	0	1	0
1	15	2	8	1	0	1	1	1	1	0	0	1	0	1	0
1	15	1	9	1	0	0	0	0	0	0	0	1	0	1	0
4	16	4	7	1	0	1	1	1	1	1	0	1	0	1	0
2	23	1	5	1	0	1	1	1	1	0	0	1	0	1	0
1	15	3	2	1	0	1	1	1	1	0	0	1	0	1	0
2	16	2	6	1	0	1	1	1	1	0	0	1	0	1	0
6	19	6	3	1	0	1	1	1	1	1	0	1	0	1	0
3	24	6	9	1	0	1	1	1	1	1	0	1	0	1	0
2	22	1	6	1	0	0	0	1	1	0	0	0	0	1	0
3	25	1	7	1	0	1	1	1	1	0	0	1	0	1	0
