# Supplementary material for: Understanding the drivers of sensitive behavior using Poisson regression from quantitative randomized response technique data
Source: PLoS One. 2018 Sep 28;13(9):e0204433. doi: 10.1371/journal.pone.0204433 (PMC6161884; doi:10.1371/journal.pone.0204433)
Supplement: S1 File — (CSV) [file pone.0204433.s004.csv]

times.month.trap	In 2008 the number of times per month the household did hunt by trapping.
Residencetime	Length of time the household has been settled in this community.
Education.level	The highest level of education the interviewee has attained.
HouseholdSize	Number of people in the household.
PAAfterWar	Protected area exists near this community.
NoRestriction	After the war in Freetown (2002-2007), there was no restriction posed by reserve personnel on the extraction of resources in the forest adjacent to this community
EfficientConservation	After the war in Freetown (2002-2007), conservation personnel were efficient in their duties in the forest adjacent to this community
AfterPatrol	After the war in Freetown (2002-2007), conservation personnel patrolled the whole of the forest adjacent to this community
QuickApprehend	After the war in Freetown (2002-2007), conservation personnel were quick to apprehend people who entered the forest adjacent to this community to extract resources
Punished	After the war in Freetown (2002-2007), conservation personnel ensured that people who were caught extracting resources in the forest adjacent to this community were punished
OutsidersHunted	After the war in Freetown (2002-2007), people residing outside this community hunted in the forest adjacent to this community.
ResidentsHunted	After the war in Freetown (2002-2007), residents of this community hunted in other parts of the forests reserves located outside this community
AnimalsRare	After the war (2002-2007) in Freetown, animals that were once common in the forest adjacent to this community became rare.
Seaside	Level of ocean access of this community (0: Inland or 1: Seaside)
Rural	The urban access of this community (1: Rural or 0: Semi-urban)
HighDisplace	Proportion of the population that is internally displaced people in this community (1: High or 0: Low)
